# Supplementary material for: A Study on Symbiotic Systems of Cicadas Provides New Insights into Distribution of Microbial Symbionts and Improves Fluorescence In Situ Hybridization Technique
Source: Int J Mol Sci. 2023 Jan 26;24(3):2434. doi: 10.3390/ijms24032434 (PMC9917331; doi:10.3390/ijms24032434)
Supplement: Supplementary file 1 [file ijms-24-02434-s001.zip]

Archive with 1 entries (1 files):
- ijms-2150989-supplementary.pdf
